# Supplementary material for: Nucleocytoplasmic distribution of S6K1 depends on the density and motility of MCF-7 cells in vitro
Source: F1000Res. 2018 Dec 17;7:1332. Originally published 2018 Aug 23. [Version 2] doi: 10.12688/f1000research.15447.2 (PMC6343231; doi:10.12688/f1000research.15447.2)
Supplement: Unedited images that were used in Figure 1 and Figure 2, showing S6K1 subcellular localization in breast normal tissue, cancer tissue, and in MCF-7 cells monolayer [file f1000research-7-18161-s0000.tgz]

Archive with 1 entries (1 files):
- 0528b5ac-6745-492b-9122-0ba8ef1bf35d_Dataset_1..zip
