# Supplementary material for: Nucleocytoplasmic distribution of S6K1 depends on the density and motility of MCF-7 cells in vitro
Source: F1000Res. 2018 Dec 17;7:1332. Originally published 2018 Aug 23. [Version 2] doi: 10.12688/f1000research.15447.2 (PMC6343231; doi:10.12688/f1000research.15447.2)
Supplement: Unedited images from Figure 3 [file f1000research-7-18161-s0001.tgz]

Archive with 1 entries (1 files):
- 0e657139-3477-470d-a910-efd59af4cbc1_Dataset_2..zip
