# Supplementary material for: Nucleocytoplasmic distribution of S6K1 depends on the density and motility of MCF-7 cells in vitro
Source: F1000Res. 2018 Dec 17;7:1332. Originally published 2018 Aug 23. [Version 2] doi: 10.12688/f1000research.15447.2 (PMC6343231; doi:10.12688/f1000research.15447.2)
Supplement: Unedited images that were used in Figure 4 and Figure 5, showing S6K1 and phospho-S6K1 (T389) subcellular localization during MCF-7 cell migration [file f1000research-7-18161-s0002.tgz]

Archive with 1 entries (1 files):
- 9dbaab43-b849-4838-a3ea-be25b6260739_Dataset_3..zip
