# Supplementary material for: Nucleocytoplasmic distribution of S6K1 depends on the density and motility of MCF-7 cells in vitro
Source: F1000Res. 2018 Dec 17;7:1332. Originally published 2018 Aug 23. [Version 2] doi: 10.12688/f1000research.15447.2 (PMC6343231; doi:10.12688/f1000research.15447.2)
Supplement: Unedited images of S6K1 colocalization with transcription factors TBR2 (Figure 6), ERG (Dako, Cat#M7314), and CDX2 (Abcam Cat# ab76541, RRID:AB_1523334) [file f1000research-7-18161-s0003.tgz]

Archive with 1 entries (1 files):
- b3b3a1e1-b385-4c05-b93b-61b1ba07c9c7_Dataset_4..zip
