# Supplementary material for: Nucleocytoplasmic distribution of S6K1 depends on the density and motility of MCF-7 cells in vitro
Source: F1000Res. 2018 Dec 17;7:1332. Originally published 2018 Aug 23. [Version 2] doi: 10.12688/f1000research.15447.2 (PMC6343231; doi:10.12688/f1000research.15447.2)
Supplement: Unedited western blot images of co-immunoprecipitation of S6K1 and TBR2 used in Figure 7 [file f1000research-7-18161-s0004.tgz]

Archive with 1 entries (1 files):
- ca96fe16-f864-4e33-a1ec-9f3aa4bb8297_Dataset_5..zip
